# Supplementary material for: The ant genus Carebara Westwood (Hymenoptera, Formicidae): synonymisation of Pheidologeton Mayr under Carebara, establishment and revision of the C. polita species group
Source: Zookeys. 2014 Sep 1;(438):57–112. doi: 10.3897/zookeys.438.7922 (PMC4155725; doi:10.3897/zookeys.438.7922)
Supplement: XML Treatment for Carebara villiersi [file zookeys.438.7922-treatment8.xml]

<!DOCTYPE tp:taxon-treatment
  PUBLIC "-//TaxonX//DTD Taxonomic Treatment Publishing DTD v0 20100105//EN" "tax-treatment-NSO.dtd">
<tp:taxon-treatment xmlns:tp="http://www.plazi.org/taxpub"><tp:treatment-meta><kwd-group><label>Taxon classification</label><kwd><named-content content-type="kingdom">Animalia</named-content></kwd><kwd><named-content content-type="order">Hymenoptera</named-content></kwd><kwd><named-content content-type="family">Formicidae</named-content></kwd></kwd-group><mixed-citation publication-type="journal"><person-group><name><surname>Fischer</surname><given-names>Georg</given-names></name><name><surname>Azorsa</surname><given-names>Frank</given-names></name><name><surname>Fisher</surname><given-names>Brian L.</given-names></name></person-group><article-title>The ant genus <italic>Carebara</italic> Westwood (Hymenoptera, Formicidae): synonymisation of <italic>Pheidologeton</italic> Mayr under <italic>Carebara</italic>, establishment and revision of the <italic>C. polita</italic> species group</article-title><source>Zookeys</source><day>1</day><month>9</month><year>2014</year><volume>2014</volume><issue>438</issue><fpage>57</fpage><lpage>112</lpage><pub-id pub-id-type="doi">10.3897/zookeys.438.7922</pub-id></mixed-citation></tp:treatment-meta><tp:nomenclature><tp:taxon-name>
                        <tp:taxon-name-part taxon-name-part-type="genus">Carebara</tp:taxon-name-part>
                        <tp:taxon-name-part taxon-name-part-type="species">villiersi</tp:taxon-name-part>
                    </tp:taxon-name><tp:taxon-authority>(Bernard)</tp:taxon-authority><xref ref-type="fig" rid="F17">Figure 17</xref><!--PageBreak--><tp:nomenclature-citation-list><tp:nomenclature-citation><tp:taxon-name>Nimbamyrma villiersi</tp:taxon-name><comment> Bernard, 1953: 241. Syntypes (2 minor workers): GUINEA: Mt Nimba, forest, moss, ix.1946 (<italic>Villiers</italic>). [1 syntype examined, MNHN: EY0000000330/<ext-link xmlns:xlink="http://www.w3.org/1999/xlink" ext-link-type="uri" xlink:href="http://data.antweb.org/specimen/CASENT0913610" xlink:type="simple">CASENT0913610</ext-link>].</comment></tp:nomenclature-citation><tp:nomenclature-citation><tp:taxon-name>Oligomyrmex villiersi</tp:taxon-name><comment> (Bernard): <xref ref-type="bibr" rid="B32">Ettershank 1966</xref>: 124 (combination).</comment></tp:nomenclature-citation><tp:nomenclature-citation><tp:taxon-name>Carebara villiersi</tp:taxon-name><comment> (Bernard): <xref ref-type="bibr" rid="B33">Fernández 2004</xref>: 235 (combination).</comment></tp:nomenclature-citation></tp:nomenclature-citation-list></tp:nomenclature><tp:treatment-sec sec-type="Diagnosis"><title>Diagnosis.</title><p>Antenna with eleven segments. <bold>Major workers:</bold> unknown. <bold>Minor worker:</bold> Head shape rounded, sides strongly convex and posterior margin straight to faintly convex medially, face smooth and shiny, frontal carinae short to inconspicuous, dorsal face of propodeum nearly straight or weakly convex, anepisternum and katepisternum areolate, propodeal spines long and spinose, in dorsal view longer than distance between them, gaster with sparse hairs, some hairs moderately long and suberect.</p><fig id="F17" position="float" orientation="portrait"><label>Figure 17.</label><caption><p><italic><tp:taxon-name>Carebara villiersi</tp:taxon-name></italic>. Minor worker, <ext-link xmlns:xlink="http://www.w3.org/1999/xlink" ext-link-type="uri" xlink:href="http://data.antweb.org/specimen/CASENT0914220" xlink:type="simple">CASENT0914220</ext-link>: <bold>A</bold> head in full-face view <bold>B</bold> body in profile <bold>C</bold> body in dorsal view.</p></caption><graphic xmlns:xlink="http://www.w3.org/1999/xlink" xlink:href="zookeys-438-057-g017.jpg" position="float" orientation="portrait" xlink:type="simple"/></fig></tp:treatment-sec><tp:treatment-sec sec-type="Description of minor workers"><title>Description of minor workers.</title><p>Measurements (n=5): HW 0.44–0.49 (0.47), HL 0.50–0.54 (0.52), SL 0.37–0.38 (0.38), MDL 0.27–0.29 (0.28), EL 0.02–0.03 (0.03), WL 0.52–0.54 (0.53), PNH 0.20–0.21 (0.21), PNW 0.26–0.28 (0.27), MNH 0.29–0.31 (0.30), PDH 0.20–0.22 (0.21), PTL 0.21–0.23 (0.22), PPL 0.13–0.14 (0.14), PTH 0.14–0.15 (0.14), PPH 0.10–0.11 (0.10), PTW 0.08–0.09 (0.08), PPW <!--PageBreak-->0.10–0.11 (0.10), PSL 0.10–0.11 (0.10), MFL 0.40–0.42 (0.41), MTL 0.30–0.34 (0.31), CI 87–90 (89), SI 78–86 (81), MDI 58–62 (60), EI 5–7 (6), FI 85–93 (88), PSLI 21–23 (22), LPpI 131–146 (138), DPpI 68–81 (75), PpWI 113–130 (123), PpLI 59–68 (63), PpHI 68–72 (70).</p><p>Head longer than wide (CI 87–90), in full-face view rounded oval to subcircular, narrowed anteriorly and posteriorly, posterior margin weakly concave. Sides strongly convex, smoothly rounding into posterolateral corners. Mandible triangular with five teeth apical and preapical tooth larger than the others. Anterior margin of clypeus concave, bicarinate and divergent forward, sides with short triangular teeth. Antennae with eleven segments, scape almost reaching posterior margin of head (SI 78–86). Eyes consisting of one ommatidium, situated comparatively close to anterolateral margin of head (EI 5–7).</p><p>In profile, promesonotum convex, metanotal groove moderately impressed. Dorsum of propodeum short in profile and slightly convex, posteriorly with long, acute, blade-like, and posteriorly pointing spines, in dorsal view distinctly longer than distance between their bases, declivity of propodeum faintly concave to straight and oblique, with straight lamella. Propodeal spiracle rounded and situated near the base of the spines.</p><!--PageBreak--><p>Petiole in profile with peduncle slightly longer than petiole node, ventrally almost straight with straight and shallowly lamellate anterior process and rounded posterior corner, petiole node low, anterodorsally and posterodorsally with short, weakly concave faces, dorsal face almost straight and subangulate anteriorly and posteriorly. Postpetiole in profile on average 1.4 times longer than high (LPpI 131–146), lower than petiole (PpHI 68–72), anteroventrally weakly convex. In dorsal view, petiole node narrow, distinctly longer than wide, anteriorly tapering, posteriorly almost straight, postpetiole distinctly longer than wide (DPpI 68–81), slightly wider than petiole (PpWI 113–130), anteriorly tapering, almost pedunculate, and posterior face convex. Gaster anterolaterally with acute shoulders around posterior base of postpetiole.</p><p>Mandibles and head smooth and shiny with some punctures, except on frons, malar region anterior of eye level with short rugulae. Mesosoma and metasoma mostly smooth and shiny, except for weak areolae on mesopleuron and metapleuron, comparatively long cross-ribs at dorsal metanotal groove, superficial areolae on anterolateral border of propodeum and on posterolateral lamella. Anterodorsal and ventral surface of petiole weakly to superficially areolate, ventral face of postpetiole weakly punctate.</p><p>Standing hairs relatively short and stout, not abundant, evenly distributed, and mostly arrayed in pairs from head to gaster. Scapes and metatibiae with appressed to weakly decumbent pilosity. Color yellowish orange.</p></tp:treatment-sec><tp:treatment-sec sec-type="Distribution and biology"><title>Distribution and biology.</title><p><italic><tp:taxon-name>Carebara villiersi</tp:taxon-name></italic> was described from the Nimba Mountains in Guinea and can also be found in Cameroon, Central African Republic, Gabon, Ghana, and Ivory Coast, where it was collected in rainforest at elevations ranging from 20–1470 m. Individuals and nest series were collected from leaf-litter using Winkler sifting.</p><fig id="F18" position="float" orientation="portrait"><label>Figure 18.</label><caption><p>Distribution maps for the <italic><tp:taxon-name>Carebara polita</tp:taxon-name></italic> group: <bold>A</bold> African species <bold>B</bold> American species.</p></caption><graphic xmlns:xlink="http://www.w3.org/1999/xlink" xlink:href="zookeys-438-057-g018.jpg" position="float" orientation="portrait" xlink:type="simple"/></fig></tp:treatment-sec><tp:treatment-sec sec-type="Comments"><title>Comments.</title><p>Minor workers of <italic><tp:taxon-name>Carebara villiersi</tp:taxon-name></italic> can be confused with <italic><tp:taxon-name>Carebara nicotianae</tp:taxon-name></italic> and <italic><tp:taxon-name>Carebara polita</tp:taxon-name></italic>, but can be easily separated from them, because the mesopleuron and metapleuron are areolate in <italic><tp:taxon-name>Carebara nicotianae</tp:taxon-name></italic> and smooth and shiny in <italic><tp:taxon-name>Carebara polita</tp:taxon-name></italic>, but the mesopleuron is areolate and the metapleuron smooth and shiny in <italic><tp:taxon-name>Carebara villiersi</tp:taxon-name></italic>. Major workers either not existing or not yet collected or identified as such.</p></tp:treatment-sec><tp:treatment-sec sec-type="Material examined"><title>Material examined.</title><p><bold>CAMEROON:</bold> Sud-Ouest, Korup N. P., 6.9 km 317° NW Mundemba, <named-content xmlns:xlink="http://www.w3.org/1999/xlink" content-type="dwc:verbatimCoordinates" xlink:type="simple">5.016, 8.864</named-content>, 110m, rainforest, 19.iv.2000 (<italic>B.L. Fisher</italic>); <bold>CENTRAL AFRICAN REPUBLIC:</bold> Prefecture Sangha-Mbaéré, Parc National Dzanga-Ndoki, 38.6 km 173° S Lidjombo, 2.36, 16.14397, 350m, rainforest, 21–27.v.2001 (<italic>S. Van Noort</italic>); <bold>GABON:</bold> Ogooue-Maritime, Reserve de Faune de la Moukalaba Dougoua, 12.2 km 305° NW Doussala, <named-content xmlns:xlink="http://www.w3.org/1999/xlink" content-type="dwc:verbatimCoordinates" xlink:type="simple">-2.31667, 10.53333</named-content>, 110m, rainforest, 24.ii.2000 (<italic>B.L. Fisher</italic>); Ogooue-Maritime, Aire d'Exploit. Rationnelle de Faune des Monts Doudou, 24.5 km 303° WNW Doussala, <named-content xmlns:xlink="http://www.w3.org/1999/xlink" content-type="dwc:verbatimCoordinates" xlink:type="simple">-2.23283, 10.398</named-content>, 630m, rainforest, 18.iii.2000 (<italic>B.L. Fisher</italic>); Woleu-Ntem, 31.3 km 108° ESE Minvoul, <named-content xmlns:xlink="http://www.w3.org/1999/xlink" content-type="dwc:verbatimCoordinates" xlink:type="simple">2.08, 12.40667</named-content>, 600m, rainforest, 7.ii.1998 (<italic>B.L. Fisher</italic>).</p><!--PageBreak--><!--PageBreak--></tp:treatment-sec><ref-list><ref id="B32"><mixed-citation xmlns:xlink="http://www.w3.org/1999/xlink" xlink:type="simple"><person-group><name name-style="western"><surname>Ettershank</surname><given-names>G</given-names></name></person-group> (<year>1966</year>) <article-title>A generic revision of the world Myrmicinae related to <italic>Solenopsis</italic> and <italic>Pheidologeton</italic>.</article-title><source>Australian Journal of Zoology</source><volume>14</volume>: <fpage>73</fpage>–<lpage>171</lpage>. doi: <ext-link ext-link-type="doi" xlink:href="10.1071/ZO9660073" xlink:type="simple">10.1071/ZO9660073</ext-link></mixed-citation></ref><ref id="B33"><mixed-citation xmlns:xlink="http://www.w3.org/1999/xlink" xlink:type="simple"><person-group><name name-style="western"><surname>Fernández</surname><given-names>F</given-names></name></person-group> (<year>2004</year>) <article-title>The American species of the myrmicine ant genus <italic>Carebara</italic> Westwood.</article-title><source>Caldasia</source><volume>26</volume>: <fpage>191</fpage>–<lpage>238</lpage>.</mixed-citation></ref></ref-list></tp:taxon-treatment>
